# Supplementary material for: The Stability of Social and Behavioral Rhythms and Unexpected Low Rate of Relevant Depressive Symptoms in Old Adults during the COVID-19 Pandemic
Source: J Clin Med. 2024 Mar 29;13(7):2005. doi: 10.3390/jcm13072005 (PMC11012795; doi:10.3390/jcm13072005)
Supplement: Supplementary file 1 [file jcm-13-02005-s001.zip]

Archive with 2 entries (2 files):
- BSRS_italian.pdf
- PHQ-9-Italian.pdf
